# Supplementary material for: Effect of NiO Addition on the Sintering and Electrochemical Properties of BaCe0.55Zr0.35Y0.1O3-δ Proton-Conducting Ceramic Electrolyte
Source: Membranes (Basel). 2024 Feb 27;14(3):61. doi: 10.3390/membranes14030061 (PMC10972099; doi:10.3390/membranes14030061)
Supplement: Supplementary file 1 [file membranes-14-00061-s001.zip]

Archive with 1 entries (1 files):
- membranes-2860473-supplementary.pdf
